# Supplementary material for: PTK2-associated gene signature could predict the prognosis of IPF
Source: Respir Res. 2023 Dec 6;24:304. doi: 10.1186/s12931-023-02582-4 (PMC10699084; doi:10.1186/s12931-023-02582-4)
Supplement: Supplementary file 1 — Additional file 1: Table S1. Genes Associated with PTK2. This supplementary table presents the names of all genes associated with PTK2 and their corresponding node degrees obtained from the STRING database. [file 12931_2023_2582_MOESM1_ESM.xlsx]

## Sheet: Sheet1
Gene Name	Node Degree
ACTA1	64
ACTN1	28
ACTN2	27
ACTN3	24
ACTN4	24
AGRN	38
ARHGAP26	2
ARHGAP35	15
ARHGEF28	2
ARHGEF6	35
ARHGEF7	41
ASAP1	7
BCAR1	70
BLK	26
BMX	7
CAPN1	26
CAPN2	14
CAPNS1	17
CASP3	22
CASP6	3
CASP7	8
CAST	10
CD47	7
CDC42	74
CDH5	11
CHRM1	36
CHRNA1	34
CHRNB1	7
CHRNG	7
COL4A3	7
CRK	35
CRKL	39
CSK	43
CTTN	42
CXCL12	38
CXCR4	26
DAG1	35
DCC	16
DMD	34
DOCK1	16
EDIL3	4
EFNA1	23
EFNB1	33
EGFR	59
ELMO1	16
EPHA2	25
EPHB1	24
EPHB2	25
ERBB2	22
EZR	28
F11R	9
FCER1A	17
FCER1G	18
FGR	30
FLT1	20
FLT4	22
FN1	27
FOS	15
FYN	80
GDNF	19
GFRA1	19
GIT1	15
GIT2	39
GNAI1	31
GNAI2	29
GNAI3	24
GNAO1	22
GNAZ	22
GNB1	37
GNB2L1	12
GNG2	21
GRB2	68
GRB7	12
HCK	32
HRAS	57
HSP90AA1	28
ITGA1	85
ITGA2	23
ITGA3	26
ITGA4	25
ITGA5	18
ITGAV	44
ITGB1	93
ITGB3	44
ITGB4	27
ITGB5	20
ITGB6	13
ITGB7	17
ITGB8	13
JAK2	28
KDR	40
KRAS	37
LAMA1	44
LAMA2	37
LAMA3	38
LAMA4	38
LAMA5	37
LAMB1	45
LAMB2	36
LAMB3	37
LAMC1	39
LAMC2	43
LAMC3	34
LCK	75
LPAR1	16
LPAR2	10
LPAR3	8
LYN	52
MAPK1	45
MAPK3	43
MAPK8IP3	5
MEF2C	2
MLC1	16
MLLT4	18
MS4A2	17
MUSK	14
MYLK	11
NCK1	44
NCK2	29
NCKIPSD	4
NEDD9	5
NEO1	2
NOLC1	16
NRAS	34
NTN1	18
PAK1	52
PAK2	47
PAK3	42
PAK4	37
PAK7	35
PECAM1	16
PIK3C2G	8
PIK3CA	75
PIK3R1	79
PIK3R3	9
PKD1	2
PLCG1	41
PRKACB	29
PRKACG	27
PRKAR1A	19
PRKAR1B	19
PRKAR2A	18
PRKAR2B	18
PTEN	16
PTK2	195
PTK2B	42
PTPN11	55
PTPN13	13
PTPN21	5
PVRL1	3
PVRL3	7
PXN	113
RAC1	99
RAP1B	14
RAPGEF1	16
RAPSN	36
RASA1	34
RB1CC1	2
RET	20
RGS1	9
RHOA	77
ROCK1	15
ROCK2	11
RPS6KB1	15
RRAS	11
SDC4	12
SH3GL1	5
SHC1	52
SIRPA	7
SOCS3	12
SOS 1	46
SPTAN1	20
SRC	145
STAT3	29
SYK	30
TGFB1I1	3
TLN1	42
TLN2	5
TNS1	21
TP53	13
TRIP6	8
UNC5C	6
UTRN	32
VAV1	30
VAV2	24
VAV3	15
VCAM1	11
VCL	32
VEGFA	43
WAS	16
WASL	16
WIPF1	13
WIPF2	6
WIPF3	6
YES1	63
ZYX	22
